# Supplementary material for: Phylogenomic analysis reveals five independently evolved African forage grass clades in the genus Urochloa
Source: Ann Bot. 2024 Feb 14;133(5-6):725–42. doi: 10.1093/aob/mcae022 (PMC11082517; doi:10.1093/aob/mcae022)
Supplement: mcae022_suppl_Supplementary_Materials [file mcae022_suppl_supplementary_materials.zip]

Archive with 7 entries (7 files):
- mcae022_suppl_Supplementary_Tables_S2.xlsx
- mcae022_suppl_Supplementary_Figures_S1.pptx
- mcae022_suppl_Supplementary_Figures_S2.pptx
- mcae022_suppl_Supplementary_Figures_S3.pptx
- mcae022_suppl_Supplementary_Figures_S4.pptx
- mcae022_suppl_Supplementary_Figures_S5.pptx
- mcae022_suppl_Supplementary_Tables_S1.xlsx
