# Supplementary material for: Phylogenomic analysis reveals five independently evolved African forage grass clades in the genus Urochloa
Source: Ann Bot. 2024 Feb 14;133(5-6):725–42. doi: 10.1093/aob/mcae022 (PMC11082517; doi:10.1093/aob/mcae022)
Supplement: mcae022_suppl_Supplementary_Materials [file mcae022_suppl_supplementary_materials.zip › mcae022_suppl_Supplementary_Tables_S1.xlsx]

## Sheet: Supp1
Masters et al. 2024 - Evolutionary origins of the African forage grass Urochloa
Supplementary Data Table S1 - Samples used for phylogenetic analysis and ancestral state estimations
				Forage trait data from GrassBase http://www.kew.org/data/grasses-db.html Clayton et al. (2016)						Phylogeny analyses vouchers
Genus	Species	Sample code	Natural global distribution excluding introduced regions (Continents)	Ploidy levels	Plant duration	rachis wing morphology	leaf blades length (cm)	leaf blades width (cm)	culms height (cm)	fertile lemma length (mm)	Voucher	Institution/Accession number	Data source	Country	Collection year	ENARunNumber	Sequences data type
Anthephora	hermaphrodita	PAFTOL_013981	North America and South America	2	annual	wingless	2.5 to 17	4 to 7	20 to 80	3.7 to 4	Hodkinson, T.R., 553	K	Herbarium	N/A	2000	ERR7620956	Target Enrichment
Brachiaria	antsirabensis	Brachiaria_antsirabensis__AJL_1038	Africa (Madagascar)	3	perennial	wingless	3 to 7	3 to 6	40 to 120	2.5 to 2.5	J. Andriatiana et al., 1038	TAN	Herbarium	Madagascar	1905	ERR12264660	Target Enrichment
Brachiaria	bemarivensis	Brachiaria_bemarivensis__MSV_936	Africa (Madagascar)	3	annual	wingless	1 to 5	4 to 10	10 to 40	2 to 2	Vorontsova, M.S., 938	K	Silica dried	Madagascar	2013	ERR12264661	Target Enrichment
Brachiaria	coronifera	MMW_T122a	Africa and Temperate Asia	2	annual	wingless	1 to 6	3 to 8	10 to 50	1.5 to 1.5	M. McCallum Webster, T122a	K00360642	Herbarium	Tanzania	1959	ERR12264686	Target Enrichment
Brachiaria	dimorpha	PAFTOL_008697	Africa (Madagascar)	6	perennial	wingless	1 to 2	2 to 4	20 to 25	2.5 to 2.5	Vorontsova, M.S., 1234	TAN	Silica dried	Madagascar	2013	ERR7619649	Target Enrichment
Brachiaria	epacridifolia	Brachiaria_epacridifolia__MSV_722	Africa (Madagascar)	5	perennial	wingless	0.5 to 1.5	1 to 4.5	4 to 10	1.5 to 2	Vorontsova, M.S., 722	K	Silica dried	Madagascar	2012	ERR12264662	Target Enrichment
Brachiaria	humbertiana	LM39	Africa (Madagascar)	4	perennial	wingless	3 to 10	1 to 5	20 to 60	2 to 2	Rakotomalala, N.H., 235A	K	Silica dried	Madagascar	2019	ERR12264678	Target Enrichment
Brachiaria	lindiensis	RW_3336	Africa	5	perennial	wingless	4 to 7	7 to 13	30 to 60	3.5 to 5	R. Wingfield, 3336	K003605854	Herbarium	Tanzania	1976	ERR12264687	Target Enrichment
Brachiaria	marlothii	B_S_5350	Africa	2	annual	wingless	1 to 14	1 to 5	5 to 50	1.5 to 2	P. Bourgyone & N. Snow, 5350	K003606963	Herbarium	Botswana	1996	ERR12264659	Target Enrichment
Brachiaria	nacrea	Brachiaria_nacrea__MSV_387	Africa (Madagascar)	4	N/A	N/A	N/A	N/A	N/A	N/A	Vorontsova, M.S., 387	K	Silica dried	Madagascar	2011	ERR12264663	Target Enrichment
Brachiaria	pseudodichotoma	ERR7620838	Africa (Madagascar)	4	annual	narrowly	8 to 20	2.5 to 3.5	2 to 6	2 to 2	Vorontsova, M.S., 1814	K	Silica dried	Madagascar	2015	ERR7620838	Target Enrichment
Brachiaria	tsiafajavonensis	Brachiaria_tsiafajavonensis__MSV_697	Africa (Madagascar)	3	perennial	wingless	7 to 9	8 to 8	25 to 35	3 to 3	Vorontsova, M.S., 697	K	Silica dried	Madagascar	2011	ERR12264664	Target Enrichment
Brachiaria	umbellata	LM40	Africa and Madagascar	4	perennial	wingless	1 to 3	2 to 6	8 to 15	1 to 1.5	Vorontsova, M.S., 1789	K	Silica dried	Madagascar	2015	ERR12264679	Target Enrichment
Eriochloa	barbatus	PAFTOL_013245	Africa and Temperate Asia and Tropical Asia and Australasia	4	annual	narrowly	3 to 30	2 to 10	10 to 120	2 to 3	Vorontsova, M.S., 963	K	Silica dried	Madagascar	2013	ERR7620834	Target Enrichment
Eriochloa	villosa	SRR16243474	Europe and Temperate Asia and Tropical Asia	6	perennial	wingless	5 to 20	3 to 13	60 to 90	4 to 4	Z18105	FUS	ENA (European Nucleotide Archive)	China	N/A	SRR16243474	Transcriptome
Megathyrsus	maximus	PAFTOL_013433	Africa	4	perennial	wingless	6 to 100	4 to 35	25 to 450	2.5 to 5	Rakotomalala, N.H., 59	K	Silica dried	Madagascar	2018	ERR10977942	Target Enrichment
Melinis	repens	SRR16243469	Africa and Temperate Asia	4	annual	wingless	5 to 30	2 to 10	20 to 150	2 to 2.5	HM1756	FNPS	ENA (European Nucleotide Archive)	N/A	N/A	SRR16243469	Transcriptome
Moorochloa	eruciformis	LM46	Europe and Africa and Temperate Asia and Tropical Asia	2	annual	wingless	2 to 15	2 to 6	10 to 60	1.5 to 2.5	Andrews, F A130	K001390899	Herbarium	The Sudan	1936	ERR12264684	Target Enrichment
Moorochloa	malacodes	LM48	Africa	2	annual	wingless	7 to 10	6 to 14	25 to 100	2 to 2.5	Strid, A 2630	K001390901	Herbarium	Zambia	1979	ERR12264685	Target Enrichment
Poecilostachys	oplismenoides	PAFTOL_008698	Africa	2	perennial	wingless	4 to 15	5 to 20	30 to 100	4 to 4	Peterson, P.M., 24394	K000511906	Herbarium	Tanzania	2012	ERR7619650	Target Enrichment
Scutachne	dura	PAFTOL_009539	South America (Caribbean)	4	perennial	wingless	5 to 30	4 to 6	40 to 70	3.5 to 4.5	Ekman, E.L., 15433	K001395001	Herbarium	N/A	1922	ERR7619909	Target Enrichment
Thuarea	perrieri	PAFTOL_009541	Africa (Madagascar)	4	annual	broadly	2 to 8	4 to 10	15 to 30	5 to 6	Vorontsova, M.S., 1836	K	Silica dried	Madagascar	2015	ERR7619910	Target Enrichment
Tricholaena	sp.	PAFTOL_009543	N/A	5	N/A	N/A	N/A	N/A	N/A	N/A	Vorontsova, M.S., 2141	K	Silica dried	Madagascar	2017	ERR7619911	Target Enrichment
Urochloa	arizonica	LM27	North America	4	N/A	N/A	N/A	N/A	N/A	N/A	Eyerdam, WJ and Beetle AA., 8704	K001390893	Herbarium	Mexico	1940	ERR12264672	Target Enrichment
Urochloa	arizonica	LM30	North America	2	annual	wingless	5 to 18	3 to 10	15 to 60	3 to 3	Mexia, Y 8923	K001390892	Herbarium	Mexico	1937	ERR12264674	Target Enrichment
Urochloa	arrecta	LM23	Africa	2	perennial	broadly	5 to 25	5 to 15	30 to 130	2.5 to 4	Kalema, J 3369	K001390855	Herbarium	Uganda	2001	ERR12264670	Target Enrichment
Urochloa	bovonei	PAFTOL_025557	Africa	5	perennial	wingless	3 to 30	2 to 6	25 to 100	3 to 4	Chapama, H.T., Chikasanda, J., & Kathumba, E., 782	K001390818	Herbarium	Malawi	2007	ERR10978124	Target Enrichment
Urochloa	brevispicata	PAFTOL_025555	Africa	4	annual	narrowly	3 to 5	6 to 8	15 to 45	2.5 to 3.5	Goyder, D.J., Darbyshire, 1, & Kodo, G.E., 7204	K000963616	Herbarium	Angola	2013	ERR10978123	Target Enrichment
Urochloa	brizantha	PAFTOL_013431	Africa	5	perennial	narrowly	10 to 100	3 to 20	30 to 200	3.5 to 5.5	Vorontsova, M.S., 1665	K	Silica dried	Madagascar	2014	ERR12302752	Target Enrichment
Urochloa	comata	LM44	Africa and Temperate Asia	4	annual	wingless	1 to 15	3 to 15	20 to 100	1.5 to 2.5	Wood, J.R.E., 2480	K001390888	Herbarium	Yemen	1978	ERR12264683	Target Enrichment
Urochloa	comata	LM43	Africa and Temperate Asia	4	N/A	N/A	N/A	N/A	N/A	N/A	Wood, J.R.E., 1784	K001390887	Herbarium	Yemen	1977	ERR12264682	Target Enrichment
Urochloa	deflexa	PAFTOL_025553	Africa and Temperate Asia and Tropical Asia	2	annual	wingless	4 to 25	4 to 22	15 to 70	2 to 3	Greenway, P.J., & Kirrika, 11166	K001390820	Herbarium	Tanzania	1963	ERR10978122	Target Enrichment
Urochloa	dictyoneura	PAFTOL_013437	Africa	6	perennial	narrowly	5 to 30	3 to 30	40 to 100	3.5 to 5.5	Kimeu, J.M., 238	K	Silica dried	N/A	2014	ERR10977943	Target Enrichment
Urochloa	distachya	LM42	Temperate Asia and Tropical Asia and Australasia	4	annual	narrowly	2 to 8	3 to 7	5 to 20	2 to 2.5	Vorontsova, M.S., 1805	K	Silica dried	Madagascar	2015	ERR12264681	Target Enrichment
Urochloa	dura	PAFTOL_025551	Africa	2	perennial	wingless	15 to 30	1 to 2	40 to 100	3 to 4.5	Goyder, D.J., 8289	K001333199	Herbarium	Angola	2016	ERR12302751	Target Enrichment
Urochloa	eminii	PAFTOL_013421	Africa	4	annual	broadly	5 to 30	5 to 17	40 to 100	3 to 4	Germain, 8229	K000282149	Herbarium	Democratic Republic of the Congo	1953	ERR12302753	Target Enrichment
Urochloa	falcifera	PAFTOL_025549	Africa	3	perennial	broadly	7 to 25	1 to 4	30 to 45	2 to 3	Ankrah, J.O., 20103	K001390825	Herbarium	Ghana	1954	ERR12307554	Target Enrichment
Urochloa	humidicola	SRR2731950	Africa	6	perennial	narrowly	4 to 20	3 to 10	40 to 100	3.5 to 5.5	BRS Tupi (cultivar)	EMBRAPA	ENA (European Nucleotide Archive)	Brazil	2016	SRR2731950	Transcriptome
Urochloa	jubata	PAFTOL_025547	Africa	5	perennial	broadly	5 to 30	3 to 17	25 to 120	2.5 to 3.5	Bingham, M.G., Nefdt, R.J.C., 10868	K001390822	Herbarium	Zambia	1996	ERR12302755	Target Enrichment
Urochloa	leersioides	PAFTOL_025545	Africa and Temperate Asia	4	annual	wingless	5 to 20	1 to 10	10 to 100	2 to 2.5	Friis, I., 12982	K001390819	Herbarium	Ethiopia	2007	ERR12302756	Target Enrichment
Urochloa	mosambicensis	LM04	Africa and Temperate Asia	3	perennial	narrowly	2 to 30	3 to 20	20 to 150	2 to 4	Greeway,PJ & Kanuri, 15413	K001390859	Herbarium	Kenya	1973	ERR12264667	Target Enrichment
Urochloa	mutica	LM13*	Africa and Temperate Asia	4	N/A	N/A	N/A	N/A	N/A	N/A	Seterareski, JE	K001102413	Herbarium	Brazil	1991	ERR12264669	Target Enrichment
Urochloa	mutica	PAFTOL_025543	Africa and Temperate Asia	4	perennial	broadly	6 to 30	3 to 15	25 to 125	2 to 3	Sanou, L., 687371	K001271132	Herbarium	N/A	2012	ERR12302757	Target Enrichment
Urochloa	oligobrachiata	PAFTOL_025541	Africa	2	annual	broadly	10 to 60	5 to 25	60 to 120	3.5 to 5	Mitchell, B.L., 6/84	K001390817	Herbarium	Zambia	1961	ERR12302758	Target Enrichment
Urochloa	panicoides	LM31	Africa and Temperate Asia and Tropical Asia	3	annual	narrowly	2 to 25	5 to 18	10 to 100	2 to 2	Leuthold, W 44	K001390891	Herbarium	Kenya	1969	ERR12264675	Target Enrichment
Urochloa	platynota	PAFTOL_025539	Africa	3	perennial	broadly	4 to 35	3 to 9	45 to 100	3 to 4	Phillips , S., 3194	K001390824	Herbarium	Uganda	2001	ERR12302759	Target Enrichment
Urochloa	ramosa	LM26	Africa and Temperate Asia and Tropical Asia	4	annual	wingless	2 to 25	4 to 14	10 to 70	2 to 3	Vorontsova, M.S., 1764	K	Silica dried	Madagascar	2015	ERR12264671	Target Enrichment
Urochloa	reptans	LM41	Africa and Temperate Asia and Tropical Asia and Australasia and Pacific	2	annual	wingless	2 to 8	3 to 15	15 to 60	1 to 2	Vorontsova, M.S., 1840	K	Silica dried	Madagascar	2015	ERR12264680	Target Enrichment
Urochloa	reticulata	PAFTOL_025537	Africa	3	annual	narrowly	2.5 to 7.5	7 to 9	15 to 45	2.5 to 3	Tisserant, R.P.C., 0	K001390826	Herbarium	Central African Republic	1922	ERR12302760	Target Enrichment
Urochloa	stigmatisata	LM36	Africa	4	annual	narrowly	2.5 to 18	6 to 12	30 to 60	3 to 3	Taylor,OB 29	K001390898	Herbarium	DRC	1933	ERR12264677	Target Enrichment
Urochloa	subquadripara	LM09	Africa	4	annual	narrowly	2 to 20	5 to 10	10 to 50	3 to 3.5	Brown, FH 60845	K001390843	Herbarium	Australia	1962	ERR12264668	Target Enrichment
Urochloa	subquadripara	LM29	Africa	4	N/A	N/A	N/A	N/A	N/A	N/A	Vorontsova, M.S., 1774	K	Silica dried	Madagascar	2015	ERR12264673	Target Enrichment
Urochloa	subulifolia	PAFTOL_025533	Africa	6	perennial	wingless	5 to 20	0.5 to 1	20 to 100	2.5 to 3.5	Pawek, J., 7614	K001390823	Herbarium	Malawi	1973	ERR12302761	Target Enrichment
Urochloa	trichopus	LM03	Africa and Temperate Asia	6	annual	narrowly	5 to 30	5 to 20	20 to 170	2 to 4	Rose Innes, R RRI641	K001390862	Herbarium	Somalia	1982	ERR12264666	Target Enrichment
Urochloa	xantholeuca	LM33	Africa and Temperate Asia	4	annual	wingless	3 to 15	4 to 10	20 to 60	2.5 to 3.5	Smith PA, 4086	K001390894	Herbarium	Botswana	1983	ERR12264676	Target Enrichment
Urochloa	chusqueoides	AOC_884	Africa and Temperate Asia	2	perennial	wingless	3 to 12	3 to 10	30 to 75	2.5 to 4	A.O. Crook, 884	K003607072	Herbarium	Mozambique	1969	ERR12264658	Target Enrichment
Urochloa	decumbens	SRR8417330	Africa	2	perennial	broadly	5 to 20	7 to 15	50 to 150	3.5 to 4.5	CIAT26305	CIAT	ENA (European Nucleotide Archive)	Rwanda	N/A	SRR8417330	Transcriptome
Urochloa	fusca	SRR10230061	North America and South America	2	annual	wingless	4 to 30	5 to 15	30 to 120	2.2 to 2.8	LBJWC-52	JWC	ENA (European Nucleotide Archive)	USA	N/A	SRR10230061	Transcriptome
Urochloa	kurzii	FWG_13232	Temperate Asia and Tropical Asia and Australasia	6	annual	wingless	5 to 8	8 to 18	15 to 60	2.25 to 2.25	F.W. Gould, 13232	K003050669	Herbarium	Sri Lanka	1970	ERR12264665	Target Enrichment
Urochloa	plantaginea	SRR5406190	South America	2	annual	broadly	4 to 21	6 to 13	40 to 100	3.5 to 5	PI379628	USDA	ENA (European Nucleotide Archive)	N/A	N/A	SRR5406190	Transcriptome
Urochloa	ruziziensis	SRR8417290	Africa	2	perennial	broadly	10 to 25	11 to 15	50 to 100	4.5 to 5	CIAT26170	CIAT	ENA (European Nucleotide Archive)	Burundi	N/A	SRR8417290	Transcriptome
Urochloa	sp.	PI508570	N/A	5	N/A	N/A	N/A	N/A	N/A	N/A	PI508570	USDA	Higgins et al. (2022)	Argentina	N/A	N/A	Transcriptome
Urochloa	sp.	PI508571	N/A	4	N/A	N/A	N/A	N/A	N/A	N/A	PI508571	USDA	Higgins et al. (2022)	Argentina	N/A	N/A	Transcriptome
Urochloa	sp.	PI657653	N/A	4	N/A	N/A	N/A	N/A	N/A	N/A	PI657653	USDA	Higgins et al. (2022)	India	N/A	N/A	Transcriptome
* LM13 is identified as U. mutica in RBG, Kew Herbarium's collection. Morphologically, this specimen resembles U. mutica in terms of its leaf, ligule, and inflorescnece morphlogy.
However, spikelet morphology including the long lower glume and smooth, shiny upper lemma are inconsistent with U. mutica.
This accession is placed outside of Urochloa s.l. in our nuclear phylogenetic analyses.
This sample is labelled 'Urochloa c.f. mutica LM13' in Fig 1.
